# Supplementary material for: Characterization of Population Genetic Structure of red swamp crayfish, Procambarus clarkii, in China
Source: Sci Rep. 2018 Apr 3;8:5586. doi: 10.1038/s41598-018-23986-z (PMC5883011; doi:10.1038/s41598-018-23986-z)
Supplement: Supplementary file 1 — Dataset 1 [file 41598_2018_23986_MOESM1_ESM.zip]

Archive with 1 entries (1 files):
- Supplementary dataset.pdf
